# Supplementary material for: Impact of Smoking Status on Lung Cancer Characteristics and Mortality Rates between Screened and Non-Screened Lung Cancer Cohorts: Real-World Knowledge Translation and Education
Source: J Pers Med. 2022 Jan 2;12(1):26. doi: 10.3390/jpm12010026 (PMC8780024; doi:10.3390/jpm12010026)
Supplement: Supplementary file 1 [file jpm-12-00026-s001.zip]

Archive with 1 entries (1 files):
- jpm-1448189-supplementary.pdf
